# Supplementary material for: A comprehensive secure system enabling healthcare 5.0 using federated learning, intrusion detection and blockchain
Source: PeerJ Comput Sci. 2024 Jan 10;10:e1778. doi: 10.7717/peerj-cs.1778 (PMC10803090; doi:10.7717/peerj-cs.1778)
Supplement: Supplemental Information 1 [file peerj-cs-10-1778-s001.csv]

name	MDVP:Fo(Hz)	MDVP:Fhi(Hz)	MDVP:Flo(Hz)	MDVP:Jitter(%)	MDVP:Jitter(Abs)	MDVP:RAP	MDVP:PPQ	Jitter:DDP	MDVP:Shimmer	MDVP:Shimmer(dB)	Shimmer:APQ3	Shimmer:APQ5	MDVP:APQ	Shimmer:DDA	NHR	HNR	status	RPDE	DFA	spread1	spread2	D2	PPE
phon_R01_S01_1	119.99200	157.30200	74.99700	0.00784	0.00007	0.00370	0.00554	0.01109	0.04374	0.42600	0.02182	0.03130	0.02971	0.06545	0.02211	21.03300	1	0.414783	0.815285	-4.813031	0.266482	2.301442	0.284654
phon_R01_S01_2	122.40000	148.65000	113.81900	0.00968	0.00008	0.00465	0.00696	0.01394	0.06134	0.62600	0.03134	0.04518	0.04368	0.09403	0.01929	19.08500	1	0.458359	0.819521	-4.075192	0.335590	2.486855	0.368674
phon_R01_S01_3	116.68200	131.11100	111.55500	0.01050	0.00009	0.00544	0.00781	0.01633	0.05233	0.48200	0.02757	0.03858	0.03590	0.08270	0.01309	20.65100	1	0.429895	0.825288	-4.443179	0.311173	2.342259	0.332634
phon_R01_S01_4	116.67600	137.87100	111.36600	0.00997	0.00009	0.00502	0.00698	0.01505	0.05492	0.51700	0.02924	0.04005	0.03772	0.08771	0.01353	20.64400	1	0.434969	0.819235	-4.117501	0.334147	2.405554	0.368975
phon_R01_S01_5	116.01400	141.78100	110.65500	0.01284	0.00011	0.00655	0.00908	0.01966	0.06425	0.58400	0.03490	0.04825	0.04465	0.10470	0.01767	19.64900	1	0.417356	0.823484	-3.747787	0.234513	2.332180	0.410335
phon_R01_S01_6	120.55200	131.16200	113.78700	0.00968	0.00008	0.00463	0.00750	0.01388	0.04701	0.45600	0.02328	0.03526	0.03243	0.06985	0.01222	21.37800	1	0.415564	0.825069	-4.242867	0.299111	2.187560	0.357775
phon_R01_S02_1	120.26700	137.24400	114.82000	0.00333	0.00003	0.00155	0.00202	0.00466	0.01608	0.14000	0.00779	0.00937	0.01351	0.02337	0.00607	24.88600	1	0.596040	0.764112	-5.634322	0.257682	1.854785	0.211756
phon_R01_S02_2	107.33200	113.84000	104.31500	0.00290	0.00003	0.00144	0.00182	0.00431	0.01567	0.13400	0.00829	0.00946	0.01256	0.02487	0.00344	26.89200	1	0.637420	0.763262	-6.167603	0.183721	2.064693	0.163755
phon_R01_S02_3	95.73000	132.06800	91.75400	0.00551	0.00006	0.00293	0.00332	0.00880	0.02093	0.19100	0.01073	0.01277	0.01717	0.03218	0.01070	21.81200	1	0.615551	0.773587	-5.498678	0.327769	2.322511	0.231571
phon_R01_S02_4	95.05600	120.10300	91.22600	0.00532	0.00006	0.00268	0.00332	0.00803	0.02838	0.25500	0.01441	0.01725	0.02444	0.04324	0.01022	21.86200	1	0.547037	0.798463	-5.011879	0.325996	2.432792	0.271362
phon_R01_S02_5	88.33300	112.24000	84.07200	0.00505	0.00006	0.00254	0.00330	0.00763	0.02143	0.19700	0.01079	0.01342	0.01892	0.03237	0.01166	21.11800	1	0.611137	0.776156	-5.249770	0.391002	2.407313	0.249740
phon_R01_S02_6	91.90400	115.87100	86.29200	0.00540	0.00006	0.00281	0.00336	0.00844	0.02752	0.24900	0.01424	0.01641	0.02214	0.04272	0.01141	21.41400	1	0.583390	0.792520	-4.960234	0.363566	2.642476	0.275931
phon_R01_S04_1	136.92600	159.86600	131.27600	0.00293	0.00002	0.00118	0.00153	0.00355	0.01259	0.11200	0.00656	0.00717	0.01140	0.01968	0.00581	25.70300	1	0.460600	0.646846	-6.547148	0.152813	2.041277	0.138512
phon_R01_S04_2	139.17300	179.13900	76.55600	0.00390	0.00003	0.00165	0.00208	0.00496	0.01642	0.15400	0.00728	0.00932	0.01797	0.02184	0.01041	24.88900	1	0.430166	0.665833	-5.660217	0.254989	2.519422	0.199889
phon_R01_S04_3	152.84500	163.30500	75.83600	0.00294	0.00002	0.00121	0.00149	0.00364	0.01828	0.15800	0.01064	0.00972	0.01246	0.03191	0.00609	24.92200	1	0.474791	0.654027	-6.105098	0.203653	2.125618	0.170100
phon_R01_S04_4	142.16700	217.45500	83.15900	0.00369	0.00003	0.00157	0.00203	0.00471	0.01503	0.12600	0.00772	0.00888	0.01359	0.02316	0.00839	25.17500	1	0.565924	0.658245	-5.340115	0.210185	2.205546	0.234589
phon_R01_S04_5	144.18800	349.25900	82.76400	0.00544	0.00004	0.00211	0.00292	0.00632	0.02047	0.19200	0.00969	0.01200	0.02074	0.02908	0.01859	22.33300	1	0.567380	0.644692	-5.440040	0.239764	2.264501	0.218164
phon_R01_S04_6	168.77800	232.18100	75.60300	0.00718	0.00004	0.00284	0.00387	0.00853	0.03327	0.34800	0.01441	0.01893	0.03430	0.04322	0.02919	20.37600	1	0.631099	0.605417	-2.931070	0.434326	3.007463	0.430788
phon_R01_S05_1	153.04600	175.82900	68.62300	0.00742	0.00005	0.00364	0.00432	0.01092	0.05517	0.54200	0.02471	0.03572	0.05767	0.07413	0.03160	17.28000	1	0.665318	0.719467	-3.949079	0.357870	3.109010	0.377429
phon_R01_S05_2	156.40500	189.39800	142.82200	0.00768	0.00005	0.00372	0.00399	0.01116	0.03995	0.34800	0.01721	0.02374	0.04310	0.05164	0.03365	17.15300	1	0.649554	0.686080	-4.554466	0.340176	2.856676	0.322111
phon_R01_S05_3	153.84800	165.73800	65.78200	0.00840	0.00005	0.00428	0.00450	0.01285	0.03810	0.32800	0.01667	0.02383	0.04055	0.05000	0.03871	17.53600	1	0.660125	0.704087	-4.095442	0.262564	2.739710	0.365391
phon_R01_S05_4	153.88000	172.86000	78.12800	0.00480	0.00003	0.00232	0.00267	0.00696	0.04137	0.37000	0.02021	0.02591	0.04525	0.06062	0.01849	19.49300	1	0.629017	0.698951	-5.186960	0.237622	2.557536	0.259765
phon_R01_S05_5	167.93000	193.22100	79.06800	0.00442	0.00003	0.00220	0.00247	0.00661	0.04351	0.37700	0.02228	0.02540	0.04246	0.06685	0.01280	22.46800	1	0.619060	0.679834	-4.330956	0.262384	2.916777	0.285695
phon_R01_S05_6	173.91700	192.73500	86.18000	0.00476	0.00003	0.00221	0.00258	0.00663	0.04192	0.36400	0.02187	0.02470	0.03772	0.06562	0.01840	20.42200	1	0.537264	0.686894	-5.248776	0.210279	2.547508	0.253556
phon_R01_S06_1	163.65600	200.84100	76.77900	0.00742	0.00005	0.00380	0.00390	0.01140	0.01659	0.16400	0.00738	0.00948	0.01497	0.02214	0.01778	23.83100	1	0.397937	0.732479	-5.557447	0.220890	2.692176	0.215961
phon_R01_S06_2	104.40000	206.00200	77.96800	0.00633	0.00006	0.00316	0.00375	0.00948	0.03767	0.38100	0.01732	0.02245	0.03780	0.05197	0.02887	22.06600	1	0.522746	0.737948	-5.571843	0.236853	2.846369	0.219514
phon_R01_S06_3	171.04100	208.31300	75.50100	0.00455	0.00003	0.00250	0.00234	0.00750	0.01966	0.18600	0.00889	0.01169	0.01872	0.02666	0.01095	25.90800	1	0.418622	0.720916	-6.183590	0.226278	2.589702	0.147403
phon_R01_S06_4	146.84500	208.70100	81.73700	0.00496	0.00003	0.00250	0.00275	0.00749	0.01919	0.19800	0.00883	0.01144	0.01826	0.02650	0.01328	25.11900	1	0.358773	0.726652	-6.271690	0.196102	2.314209	0.162999
phon_R01_S06_5	155.35800	227.38300	80.05500	0.00310	0.00002	0.00159	0.00176	0.00476	0.01718	0.16100	0.00769	0.01012	0.01661	0.02307	0.00677	25.97000	1	0.470478	0.676258	-7.120925	0.279789	2.241742	0.108514
phon_R01_S06_6	162.56800	198.34600	77.63000	0.00502	0.00003	0.00280	0.00253	0.00841	0.01791	0.16800	0.00793	0.01057	0.01799	0.02380	0.01170	25.67800	1	0.427785	0.723797	-6.635729	0.209866	1.957961	0.135242
phon_R01_S07_1	197.07600	206.89600	192.05500	0.00289	0.00001	0.00166	0.00168	0.00498	0.01098	0.09700	0.00563	0.00680	0.00802	0.01689	0.00339	26.77500	0	0.422229	0.741367	-7.348300	0.177551	1.743867	0.085569
phon_R01_S07_2	199.22800	209.51200	192.09100	0.00241	0.00001	0.00134	0.00138	0.00402	0.01015	0.08900	0.00504	0.00641	0.00762	0.01513	0.00167	30.94000	0	0.432439	0.742055	-7.682587	0.173319	2.103106	0.068501
phon_R01_S07_3	198.38300	215.20300	193.10400	0.00212	0.00001	0.00113	0.00135	0.00339	0.01263	0.11100	0.00640	0.00825	0.00951	0.01919	0.00119	30.77500	0	0.465946	0.738703	-7.067931	0.175181	1.512275	0.096320
phon_R01_S07_4	202.26600	211.60400	197.07900	0.00180	0.000009	0.00093	0.00107	0.00278	0.00954	0.08500	0.00469	0.00606	0.00719	0.01407	0.00072	32.68400	0	0.368535	0.742133	-7.695734	0.178540	1.544609	0.056141
phon_R01_S07_5	203.18400	211.52600	196.16000	0.00178	0.000009	0.00094	0.00106	0.00283	0.00958	0.08500	0.00468	0.00610	0.00726	0.01403	0.00065	33.04700	0	0.340068	0.741899	-7.964984	0.163519	1.423287	0.044539
phon_R01_S07_6	201.46400	210.56500	195.70800	0.00198	0.000010	0.00105	0.00115	0.00314	0.01194	0.10700	0.00586	0.00760	0.00957	0.01758	0.00135	31.73200	0	0.344252	0.742737	-7.777685	0.170183	2.447064	0.057610
phon_R01_S08_1	177.87600	192.92100	168.01300	0.00411	0.00002	0.00233	0.00241	0.00700	0.02126	0.18900	0.01154	0.01347	0.01612	0.03463	0.00586	23.21600	1	0.360148	0.778834	-6.149653	0.218037	2.477082	0.165827
phon_R01_S08_2	176.17000	185.60400	163.56400	0.00369	0.00002	0.00205	0.00218	0.00616	0.01851	0.16800	0.00938	0.01160	0.01491	0.02814	0.00340	24.95100	1	0.341435	0.783626	-6.006414	0.196371	2.536527	0.173218
phon_R01_S08_3	180.19800	201.24900	175.45600	0.00284	0.00002	0.00153	0.00166	0.00459	0.01444	0.13100	0.00726	0.00885	0.01190	0.02177	0.00231	26.73800	1	0.403884	0.766209	-6.452058	0.212294	2.269398	0.141929
phon_R01_S08_4	187.73300	202.32400	173.01500	0.00316	0.00002	0.00168	0.00182	0.00504	0.01663	0.15100	0.00829	0.01003	0.01366	0.02488	0.00265	26.31000	1	0.396793	0.758324	-6.006647	0.266892	2.382544	0.160691
phon_R01_S08_5	186.16300	197.72400	177.58400	0.00298	0.00002	0.00165	0.00175	0.00496	0.01495	0.13500	0.00774	0.00941	0.01233	0.02321	0.00231	26.82200	1	0.326480	0.765623	-6.647379	0.201095	2.374073	0.130554
phon_R01_S08_6	184.05500	196.53700	166.97700	0.00258	0.00001	0.00134	0.00147	0.00403	0.01463	0.13200	0.00742	0.00901	0.01234	0.02226	0.00257	26.45300	1	0.306443	0.759203	-7.044105	0.063412	2.361532	0.115730
phon_R01_S10_1	237.22600	247.32600	225.22700	0.00298	0.00001	0.00169	0.00182	0.00507	0.01752	0.16400	0.01035	0.01024	0.01133	0.03104	0.00740	22.73600	0	0.305062	0.654172	-7.310550	0.098648	2.416838	0.095032
phon_R01_S10_2	241.40400	248.83400	232.48300	0.00281	0.00001	0.00157	0.00173	0.00470	0.01760	0.15400	0.01006	0.01038	0.01251	0.03017	0.00675	23.14500	0	0.457702	0.634267	-6.793547	0.158266	2.256699	0.117399
phon_R01_S10_3	243.43900	250.91200	232.43500	0.00210	0.000009	0.00109	0.00137	0.00327	0.01419	0.12600	0.00777	0.00898	0.01033	0.02330	0.00454	25.36800	0	0.438296	0.635285	-7.057869	0.091608	2.330716	0.091470
phon_R01_S10_4	242.85200	255.03400	227.91100	0.00225	0.000009	0.00117	0.00139	0.00350	0.01494	0.13400	0.00847	0.00879	0.01014	0.02542	0.00476	25.03200	0	0.431285	0.638928	-6.995820	0.102083	2.365800	0.102706
phon_R01_S10_5	245.51000	262.09000	231.84800	0.00235	0.000010	0.00127	0.00148	0.00380	0.01608	0.14100	0.00906	0.00977	0.01149	0.02719	0.00476	24.60200	0	0.467489	0.631653	-7.156076	0.127642	2.392122	0.097336
phon_R01_S10_6	252.45500	261.48700	182.78600	0.00185	0.000007	0.00092	0.00113	0.00276	0.01152	0.10300	0.00614	0.00730	0.00860	0.01841	0.00432	26.80500	0	0.610367	0.635204	-7.319510	0.200873	2.028612	0.086398
phon_R01_S13_1	122.18800	128.61100	115.76500	0.00524	0.00004	0.00169	0.00203	0.00507	0.01613	0.14300	0.00855	0.00776	0.01433	0.02566	0.00839	23.16200	0	0.579597	0.733659	-6.439398	0.266392	2.079922	0.133867
phon_R01_S13_2	122.96400	130.04900	114.67600	0.00428	0.00003	0.00124	0.00155	0.00373	0.01681	0.15400	0.00930	0.00802	0.01400	0.02789	0.00462	24.97100	0	0.538688	0.754073	-6.482096	0.264967	2.054419	0.128872
phon_R01_S13_3	124.44500	135.06900	117.49500	0.00431	0.00003	0.00141	0.00167	0.00422	0.02184	0.19700	0.01241	0.01024	0.01685	0.03724	0.00479	25.13500	0	0.553134	0.775933	-6.650471	0.254498	1.840198	0.103561
phon_R01_S13_4	126.34400	134.23100	112.77300	0.00448	0.00004	0.00131	0.00169	0.00393	0.02033	0.18500	0.01143	0.00959	0.01614	0.03429	0.00474	25.03000	0	0.507504	0.760361	-6.689151	0.291954	2.431854	0.105993
phon_R01_S13_5	128.00100	138.05200	122.08000	0.00436	0.00003	0.00137	0.00166	0.00411	0.02297	0.21000	0.01323	0.01072	0.01677	0.03969	0.00481	24.69200	0	0.459766	0.766204	-7.072419	0.220434	1.972297	0.119308
phon_R01_S13_6	129.33600	139.86700	118.60400	0.00490	0.00004	0.00165	0.00183	0.00495	0.02498	0.22800	0.01396	0.01219	0.01947	0.04188	0.00484	25.42900	0	0.420383	0.785714	-6.836811	0.269866	2.223719	0.147491
phon_R01_S16_1	108.80700	134.65600	102.87400	0.00761	0.00007	0.00349	0.00486	0.01046	0.02719	0.25500	0.01483	0.01609	0.02067	0.04450	0.01036	21.02800	1	0.536009	0.819032	-4.649573	0.205558	1.986899	0.316700
phon_R01_S16_2	109.86000	126.35800	104.43700	0.00874	0.00008	0.00398	0.00539	0.01193	0.03209	0.30700	0.01789	0.01992	0.02454	0.05368	0.01180	20.76700	1	0.558586	0.811843	-4.333543	0.221727	2.014606	0.344834
phon_R01_S16_3	110.41700	131.06700	103.37000	0.00784	0.00007	0.00352	0.00514	0.01056	0.03715	0.33400	0.02032	0.02302	0.02802	0.06097	0.00969	21.42200	1	0.541781	0.821364	-4.438453	0.238298	1.922940	0.335041
phon_R01_S16_4	117.27400	129.91600	110.40200	0.00752	0.00006	0.00299	0.00469	0.00898	0.02293	0.22100	0.01189	0.01459	0.01948	0.03568	0.00681	22.81700	1	0.530529	0.817756	-4.608260	0.290024	2.021591	0.314464
phon_R01_S16_5	116.87900	131.89700	108.15300	0.00788	0.00007	0.00334	0.00493	0.01003	0.02645	0.26500	0.01394	0.01625	0.02137	0.04183	0.00786	22.60300	1	0.540049	0.813432	-4.476755	0.262633	1.827012	0.326197
phon_R01_S16_6	114.84700	271.31400	104.68000	0.00867	0.00008	0.00373	0.00520	0.01120	0.03225	0.35000	0.01805	0.01974	0.02519	0.05414	0.01143	21.66000	1	0.547975	0.817396	-4.609161	0.221711	1.831691	0.316395
phon_R01_S17_1	209.14400	237.49400	109.37900	0.00282	0.00001	0.00147	0.00152	0.00442	0.01861	0.17000	0.00975	0.01258	0.01382	0.02925	0.00871	25.55400	0	0.341788	0.678874	-7.040508	0.066994	2.460791	0.101516
phon_R01_S17_2	223.36500	238.98700	98.66400	0.00264	0.00001	0.00154	0.00151	0.00461	0.01906	0.16500	0.01013	0.01296	0.01340	0.03039	0.00301	26.13800	0	0.447979	0.686264	-7.293801	0.086372	2.321560	0.098555
phon_R01_S17_3	222.23600	231.34500	205.49500	0.00266	0.00001	0.00152	0.00144	0.00457	0.01643	0.14500	0.00867	0.01108	0.01200	0.02602	0.00340	25.85600	0	0.364867	0.694399	-6.966321	0.095882	2.278687	0.103224
phon_R01_S17_4	228.83200	234.61900	223.63400	0.00296	0.00001	0.00175	0.00155	0.00526	0.01644	0.14500	0.00882	0.01075	0.01179	0.02647	0.00351	25.96400	0	0.256570	0.683296	-7.245620	0.018689	2.498224	0.093534
phon_R01_S17_5	229.40100	252.22100	221.15600	0.00205	0.000009	0.00114	0.00113	0.00342	0.01457	0.12900	0.00769	0.00957	0.01016	0.02308	0.00300	26.41500	0	0.276850	0.673636	-7.496264	0.056844	2.003032	0.073581
phon_R01_S17_6	228.96900	239.54100	113.20100	0.00238	0.00001	0.00136	0.00140	0.00408	0.01745	0.15400	0.00942	0.01160	0.01234	0.02827	0.00420	24.54700	0	0.305429	0.681811	-7.314237	0.006274	2.118596	0.091546
phon_R01_S18_1	140.34100	159.77400	67.02100	0.00817	0.00006	0.00430	0.00440	0.01289	0.03198	0.31300	0.01830	0.01810	0.02428	0.05490	0.02183	19.56000	1	0.460139	0.720908	-5.409423	0.226850	2.359973	0.226156
phon_R01_S18_2	136.96900	166.60700	66.00400	0.00923	0.00007	0.00507	0.00463	0.01520	0.03111	0.30800	0.01638	0.01759	0.02603	0.04914	0.02659	19.97900	1	0.498133	0.729067	-5.324574	0.205660	2.291558	0.226247
phon_R01_S18_3	143.53300	162.21500	65.80900	0.01101	0.00008	0.00647	0.00467	0.01941	0.05384	0.47800	0.03152	0.02422	0.03392	0.09455	0.04882	20.33800	1	0.513237	0.731444	-5.869750	0.151814	2.118496	0.185580
phon_R01_S18_4	148.09000	162.82400	67.34300	0.00762	0.00005	0.00467	0.00354	0.01400	0.05428	0.49700	0.03357	0.02494	0.03635	0.10070	0.02431	21.71800	1	0.487407	0.727313	-6.261141	0.120956	2.137075	0.141958
phon_R01_S18_5	142.72900	162.40800	65.47600	0.00831	0.00006	0.00469	0.00419	0.01407	0.03485	0.36500	0.01868	0.01906	0.02949	0.05605	0.02599	20.26400	1	0.489345	0.730387	-5.720868	0.158830	2.277927	0.180828
phon_R01_S18_6	136.35800	176.59500	65.75000	0.00971	0.00007	0.00534	0.00478	0.01601	0.04978	0.48300	0.02749	0.02466	0.03736	0.08247	0.03361	18.57000	1	0.543299	0.733232	-5.207985	0.224852	2.642276	0.242981
phon_R01_S19_1	120.08000	139.71000	111.20800	0.00405	0.00003	0.00180	0.00220	0.00540	0.01706	0.15200	0.00974	0.00925	0.01345	0.02921	0.00442	25.74200	1	0.495954	0.762959	-5.791820	0.329066	2.205024	0.188180
phon_R01_S19_2	112.01400	588.51800	107.02400	0.00533	0.00005	0.00268	0.00329	0.00805	0.02448	0.22600	0.01373	0.01375	0.01956	0.04120	0.00623	24.17800	1	0.509127	0.789532	-5.389129	0.306636	1.928708	0.225461
phon_R01_S19_3	110.79300	128.10100	107.31600	0.00494	0.00004	0.00260	0.00283	0.00780	0.02442	0.21600	0.01432	0.01325	0.01831	0.04295	0.00479	25.43800	1	0.437031	0.815908	-5.313360	0.201861	2.225815	0.244512
phon_R01_S19_4	110.70700	122.61100	105.00700	0.00516	0.00005	0.00277	0.00289	0.00831	0.02215	0.20600	0.01284	0.01219	0.01715	0.03851	0.00472	25.19700	1	0.463514	0.807217	-5.477592	0.315074	1.862092	0.228624
phon_R01_S19_5	112.87600	148.82600	106.98100	0.00500	0.00004	0.00270	0.00289	0.00810	0.03999	0.35000	0.02413	0.02231	0.02704	0.07238	0.00905	23.37000	1	0.489538	0.789977	-5.775966	0.341169	2.007923	0.193918
phon_R01_S19_6	110.56800	125.39400	106.82100	0.00462	0.00004	0.00226	0.00280	0.00677	0.02199	0.19700	0.01284	0.01199	0.01636	0.03852	0.00420	25.82000	1	0.429484	0.816340	-5.391029	0.250572	1.777901	0.232744
phon_R01_S20_1	95.38500	102.14500	90.26400	0.00608	0.00006	0.00331	0.00332	0.00994	0.03202	0.26300	0.01803	0.01886	0.02455	0.05408	0.01062	21.87500	1	0.644954	0.779612	-5.115212	0.249494	2.017753	0.260015
phon_R01_S20_2	100.77000	115.69700	85.54500	0.01038	0.00010	0.00622	0.00576	0.01865	0.03121	0.36100	0.01773	0.01783	0.02139	0.05320	0.02220	19.20000	1	0.594387	0.790117	-4.913885	0.265699	2.398422	0.277948
phon_R01_S20_3	96.10600	108.66400	84.51000	0.00694	0.00007	0.00389	0.00415	0.01168	0.04024	0.36400	0.02266	0.02451	0.02876	0.06799	0.01823	19.05500	1	0.544805	0.770466	-4.441519	0.155097	2.645959	0.327978
phon_R01_S20_4	95.60500	107.71500	87.54900	0.00702	0.00007	0.00428	0.00371	0.01283	0.03156	0.29600	0.01792	0.01841	0.02190	0.05377	0.01825	19.65900	1	0.576084	0.778747	-5.132032	0.210458	2.232576	0.260633
phon_R01_S20_5	100.96000	110.01900	95.62800	0.00606	0.00006	0.00351	0.00348	0.01053	0.02427	0.21600	0.01371	0.01421	0.01751	0.04114	0.01237	20.53600	1	0.554610	0.787896	-5.022288	0.146948	2.428306	0.264666
phon_R01_S20_6	98.80400	102.30500	87.80400	0.00432	0.00004	0.00247	0.00258	0.00742	0.02223	0.20200	0.01277	0.01343	0.01552	0.03831	0.00882	22.24400	1	0.576644	0.772416	-6.025367	0.078202	2.053601	0.177275
phon_R01_S21_1	176.85800	205.56000	75.34400	0.00747	0.00004	0.00418	0.00420	0.01254	0.04795	0.43500	0.02679	0.03022	0.03510	0.08037	0.05470	13.89300	1	0.556494	0.729586	-5.288912	0.343073	3.099301	0.242119
phon_R01_S21_2	180.97800	200.12500	155.49500	0.00406	0.00002	0.00220	0.00244	0.00659	0.03852	0.33100	0.02107	0.02493	0.02877	0.06321	0.02782	16.17600	1	0.583574	0.727747	-5.657899	0.315903	3.098256	0.200423
phon_R01_S21_3	178.22200	202.45000	141.04700	0.00321	0.00002	0.00163	0.00194	0.00488	0.03759	0.32700	0.02073	0.02415	0.02784	0.06219	0.03151	15.92400	1	0.598714	0.712199	-6.366916	0.335753	2.654271	0.144614
phon_R01_S21_4	176.28100	227.38100	125.61000	0.00520	0.00003	0.00287	0.00312	0.00862	0.06511	0.58000	0.03671	0.04159	0.04683	0.11012	0.04824	13.92200	1	0.602874	0.740837	-5.515071	0.299549	3.136550	0.220968
phon_R01_S21_5	173.89800	211.35000	74.67700	0.00448	0.00003	0.00237	0.00254	0.00710	0.06727	0.65000	0.03788	0.04254	0.04802	0.11363	0.04214	14.73900	1	0.599371	0.743937	-5.783272	0.299793	3.007096	0.194052
phon_R01_S21_6	179.71100	225.93000	144.87800	0.00709	0.00004	0.00391	0.00419	0.01172	0.04313	0.44200	0.02297	0.02768	0.03455	0.06892	0.07223	11.86600	1	0.590951	0.745526	-4.379411	0.375531	3.671155	0.332086
phon_R01_S21_7	166.60500	206.00800	78.03200	0.00742	0.00004	0.00387	0.00453	0.01161	0.06640	0.63400	0.03650	0.04282	0.05114	0.10949	0.08725	11.74400	1	0.653410	0.733165	-4.508984	0.389232	3.317586	0.301952
phon_R01_S22_1	151.95500	163.33500	147.22600	0.00419	0.00003	0.00224	0.00227	0.00672	0.07959	0.77200	0.04421	0.04962	0.05690	0.13262	0.01658	19.66400	1	0.501037	0.714360	-6.411497	0.207156	2.344876	0.134120
phon_R01_S22_2	148.27200	164.98900	142.29900	0.00459	0.00003	0.00250	0.00256	0.00750	0.04190	0.38300	0.02383	0.02521	0.03051	0.07150	0.01914	18.78000	1	0.454444	0.734504	-5.952058	0.087840	2.344336	0.186489
phon_R01_S22_3	152.12500	161.46900	76.59600	0.00382	0.00003	0.00191	0.00226	0.00574	0.05925	0.63700	0.03341	0.03794	0.04398	0.10024	0.01211	20.96900	1	0.447456	0.697790	-6.152551	0.173520	2.080121	0.160809
phon_R01_S22_4	157.82100	172.97500	68.40100	0.00358	0.00002	0.00196	0.00196	0.00587	0.03716	0.30700	0.02062	0.02321	0.02764	0.06185	0.00850	22.21900	1	0.502380	0.712170	-6.251425	0.188056	2.143851	0.160812
phon_R01_S22_5	157.44700	163.26700	149.60500	0.00369	0.00002	0.00201	0.00197	0.00602	0.03272	0.28300	0.01813	0.01909	0.02571	0.05439	0.01018	21.69300	1	0.447285	0.705658	-6.247076	0.180528	2.344348	0.164916
phon_R01_S22_6	159.11600	168.91300	144.81100	0.00342	0.00002	0.00178	0.00184	0.00535	0.03381	0.30700	0.01806	0.02024	0.02809	0.05417	0.00852	22.66300	1	0.366329	0.693429	-6.417440	0.194627	2.473239	0.151709
phon_R01_S24_1	125.03600	143.94600	116.18700	0.01280	0.00010	0.00743	0.00623	0.02228	0.03886	0.34200	0.02135	0.02174	0.03088	0.06406	0.08151	15.33800	1	0.629574	0.714485	-4.020042	0.265315	2.671825	0.340623
phon_R01_S24_2	125.79100	140.55700	96.20600	0.01378	0.00011	0.00826	0.00655	0.02478	0.04689	0.42200	0.02542	0.02630	0.03908	0.07625	0.10323	15.43300	1	0.571010	0.690892	-5.159169	0.202146	2.441612	0.260375
phon_R01_S24_3	126.51200	141.75600	99.77000	0.01936	0.00015	0.01159	0.00990	0.03476	0.06734	0.65900	0.03611	0.03963	0.05783	0.10833	0.16744	12.43500	1	0.638545	0.674953	-3.760348	0.242861	2.634633	0.378483
phon_R01_S24_4	125.64100	141.06800	116.34600	0.03316	0.00026	0.02144	0.01522	0.06433	0.09178	0.89100	0.05358	0.04791	0.06196	0.16074	0.31482	8.86700	1	0.671299	0.656846	-3.700544	0.260481	2.991063	0.370961
phon_R01_S24_5	128.45100	150.44900	75.63200	0.01551	0.00012	0.00905	0.00909	0.02716	0.06170	0.58400	0.03223	0.03672	0.05174	0.09669	0.11843	15.06000	1	0.639808	0.643327	-4.202730	0.310163	2.638279	0.356881
phon_R01_S24_6	139.22400	586.56700	66.15700	0.03011	0.00022	0.01854	0.01628	0.05563	0.09419	0.93000	0.05551	0.05005	0.06023	0.16654	0.25930	10.48900	1	0.596362	0.641418	-3.269487	0.270641	2.690917	0.444774
phon_R01_S25_1	150.25800	154.60900	75.34900	0.00248	0.00002	0.00105	0.00136	0.00315	0.01131	0.10700	0.00522	0.00659	0.01009	0.01567	0.00495	26.75900	1	0.296888	0.722356	-6.878393	0.089267	2.004055	0.113942
phon_R01_S25_2	154.00300	160.26700	128.62100	0.00183	0.00001	0.00076	0.00100	0.00229	0.01030	0.09400	0.00469	0.00582	0.00871	0.01406	0.00243	28.40900	1	0.263654	0.691483	-7.111576	0.144780	2.065477	0.093193
phon_R01_S25_3	149.68900	160.36800	133.60800	0.00257	0.00002	0.00116	0.00134	0.00349	0.01346	0.12600	0.00660	0.00818	0.01059	0.01979	0.00578	27.42100	1	0.365488	0.719974	-6.997403	0.210279	1.994387	0.112878
phon_R01_S25_4	155.07800	163.73600	144.14800	0.00168	0.00001	0.00068	0.00092	0.00204	0.01064	0.09700	0.00522	0.00632	0.00928	0.01567	0.00233	29.74600	1	0.334171	0.677930	-6.981201	0.184550	2.129924	0.106802
phon_R01_S25_5	151.88400	157.76500	133.75100	0.00258	0.00002	0.00115	0.00122	0.00346	0.01450	0.13700	0.00633	0.00788	0.01267	0.01898	0.00659	26.83300	1	0.393563	0.700246	-6.600023	0.249172	2.499148	0.105306
phon_R01_S25_6	151.98900	157.33900	132.85700	0.00174	0.00001	0.00075	0.00096	0.00225	0.01024	0.09300	0.00455	0.00576	0.00993	0.01364	0.00238	29.92800	1	0.311369	0.676066	-6.739151	0.160686	2.296873	0.115130
phon_R01_S26_1	193.03000	208.90000	80.29700	0.00766	0.00004	0.00450	0.00389	0.01351	0.03044	0.27500	0.01771	0.01815	0.02084	0.05312	0.00947	21.93400	1	0.497554	0.740539	-5.845099	0.278679	2.608749	0.185668
phon_R01_S26_2	200.71400	223.98200	89.68600	0.00621	0.00003	0.00371	0.00337	0.01112	0.02286	0.20700	0.01192	0.01439	0.01852	0.03576	0.00704	23.23900	1	0.436084	0.727863	-5.258320	0.256454	2.550961	0.232520
phon_R01_S26_3	208.51900	220.31500	199.02000	0.00609	0.00003	0.00368	0.00339	0.01105	0.01761	0.15500	0.00952	0.01058	0.01307	0.02855	0.00830	22.40700	1	0.338097	0.712466	-6.471427	0.184378	2.502336	0.136390
phon_R01_S26_4	204.66400	221.30000	189.62100	0.00841	0.00004	0.00502	0.00485	0.01506	0.02378	0.21000	0.01277	0.01483	0.01767	0.03831	0.01316	21.30500	1	0.498877	0.722085	-4.876336	0.212054	2.376749	0.268144
phon_R01_S26_5	210.14100	232.70600	185.25800	0.00534	0.00003	0.00321	0.00280	0.00964	0.01680	0.14900	0.00861	0.01017	0.01301	0.02583	0.00620	23.67100	1	0.441097	0.722254	-5.963040	0.250283	2.489191	0.177807
phon_R01_S26_6	206.32700	226.35500	92.02000	0.00495	0.00002	0.00302	0.00246	0.00905	0.02105	0.20900	0.01107	0.01284	0.01604	0.03320	0.01048	21.86400	1	0.331508	0.715121	-6.729713	0.181701	2.938114	0.115515
phon_R01_S27_1	151.87200	492.89200	69.08500	0.00856	0.00006	0.00404	0.00385	0.01211	0.01843	0.23500	0.00796	0.00832	0.01271	0.02389	0.06051	23.69300	1	0.407701	0.662668	-4.673241	0.261549	2.702355	0.274407
phon_R01_S27_2	158.21900	442.55700	71.94800	0.00476	0.00003	0.00214	0.00207	0.00642	0.01458	0.14800	0.00606	0.00747	0.01312	0.01818	0.01554	26.35600	1	0.450798	0.653823	-6.051233	0.273280	2.640798	0.170106
phon_R01_S27_3	170.75600	450.24700	79.03200	0.00555	0.00003	0.00244	0.00261	0.00731	0.01725	0.17500	0.00757	0.00971	0.01652	0.02270	0.01802	25.69000	1	0.486738	0.676023	-4.597834	0.372114	2.975889	0.282780
phon_R01_S27_4	178.28500	442.82400	82.06300	0.00462	0.00003	0.00157	0.00194	0.00472	0.01279	0.12900	0.00617	0.00744	0.01151	0.01851	0.00856	25.02000	1	0.470422	0.655239	-4.913137	0.393056	2.816781	0.251972
phon_R01_S27_5	217.11600	233.48100	93.97800	0.00404	0.00002	0.00127	0.00128	0.00381	0.01299	0.12400	0.00679	0.00631	0.01075	0.02038	0.00681	24.58100	1	0.462516	0.582710	-5.517173	0.389295	2.925862	0.220657
phon_R01_S27_6	128.94000	479.69700	88.25100	0.00581	0.00005	0.00241	0.00314	0.00723	0.02008	0.22100	0.00849	0.01117	0.01734	0.02548	0.02350	24.74300	1	0.487756	0.684130	-6.186128	0.279933	2.686240	0.152428
phon_R01_S27_7	176.82400	215.29300	83.96100	0.00460	0.00003	0.00209	0.00221	0.00628	0.01169	0.11700	0.00534	0.00630	0.01104	0.01603	0.01161	27.16600	1	0.400088	0.656182	-4.711007	0.281618	2.655744	0.234809
phon_R01_S31_1	138.19000	203.52200	83.34000	0.00704	0.00005	0.00406	0.00398	0.01218	0.04479	0.44100	0.02587	0.02567	0.03220	0.07761	0.01968	18.30500	1	0.538016	0.741480	-5.418787	0.160267	2.090438	0.229892
phon_R01_S31_2	182.01800	197.17300	79.18700	0.00842	0.00005	0.00506	0.00449	0.01517	0.02503	0.23100	0.01372	0.01580	0.01931	0.04115	0.01813	18.78400	1	0.589956	0.732903	-5.445140	0.142466	2.174306	0.215558
phon_R01_S31_3	156.23900	195.10700	79.82000	0.00694	0.00004	0.00403	0.00395	0.01209	0.02343	0.22400	0.01289	0.01420	0.01720	0.03867	0.02020	19.19600	1	0.618663	0.728421	-5.944191	0.143359	1.929715	0.181988
phon_R01_S31_4	145.17400	198.10900	80.63700	0.00733	0.00005	0.00414	0.00422	0.01242	0.02362	0.23300	0.01235	0.01495	0.01944	0.03706	0.01874	18.85700	1	0.637518	0.735546	-5.594275	0.127950	1.765957	0.222716
phon_R01_S31_5	138.14500	197.23800	81.11400	0.00544	0.00004	0.00294	0.00327	0.00883	0.02791	0.24600	0.01484	0.01805	0.02259	0.04451	0.01794	18.17800	1	0.623209	0.738245	-5.540351	0.087165	1.821297	0.214075
phon_R01_S31_6	166.88800	198.96600	79.51200	0.00638	0.00004	0.00368	0.00351	0.01104	0.02857	0.25700	0.01547	0.01859	0.02301	0.04641	0.01796	18.33000	1	0.585169	0.736964	-5.825257	0.115697	1.996146	0.196535
phon_R01_S32_1	119.03100	127.53300	109.21600	0.00440	0.00004	0.00214	0.00192	0.00641	0.01033	0.09800	0.00538	0.00570	0.00811	0.01614	0.01724	26.84200	1	0.457541	0.699787	-6.890021	0.152941	2.328513	0.112856
phon_R01_S32_2	120.07800	126.63200	105.66700	0.00270	0.00002	0.00116	0.00135	0.00349	0.01022	0.09000	0.00476	0.00588	0.00903	0.01428	0.00487	26.36900	1	0.491345	0.718839	-5.892061	0.195976	2.108873	0.183572
phon_R01_S32_3	120.28900	128.14300	100.20900	0.00492	0.00004	0.00269	0.00238	0.00808	0.01412	0.12500	0.00703	0.00820	0.01194	0.02110	0.01610	23.94900	1	0.467160	0.724045	-6.135296	0.203630	2.539724	0.169923
phon_R01_S32_4	120.25600	125.30600	104.77300	0.00407	0.00003	0.00224	0.00205	0.00671	0.01516	0.13800	0.00721	0.00815	0.01310	0.02164	0.01015	26.01700	1	0.468621	0.735136	-6.112667	0.217013	2.527742	0.170633
phon_R01_S32_5	119.05600	125.21300	86.79500	0.00346	0.00003	0.00169	0.00170	0.00508	0.01201	0.10600	0.00633	0.00701	0.00915	0.01898	0.00903	23.38900	1	0.470972	0.721308	-5.436135	0.254909	2.516320	0.232209
phon_R01_S32_6	118.74700	123.72300	109.83600	0.00331	0.00003	0.00168	0.00171	0.00504	0.01043	0.09900	0.00490	0.00621	0.00903	0.01471	0.00504	25.61900	1	0.482296	0.723096	-6.448134	0.178713	2.034827	0.141422
phon_R01_S33_1	106.51600	112.77700	93.10500	0.00589	0.00006	0.00291	0.00319	0.00873	0.04932	0.44100	0.02683	0.03112	0.03651	0.08050	0.03031	17.06000	1	0.637814	0.744064	-5.301321	0.320385	2.375138	0.243080
phon_R01_S33_2	110.45300	127.61100	105.55400	0.00494	0.00004	0.00244	0.00315	0.00731	0.04128	0.37900	0.02229	0.02592	0.03316	0.06688	0.02529	17.70700	1	0.653427	0.706687	-5.333619	0.322044	2.631793	0.228319
phon_R01_S33_3	113.40000	133.34400	107.81600	0.00451	0.00004	0.00219	0.00283	0.00658	0.04879	0.43100	0.02385	0.02973	0.04370	0.07154	0.02278	19.01300	1	0.647900	0.708144	-4.378916	0.300067	2.445502	0.259451
phon_R01_S33_4	113.16600	130.27000	100.67300	0.00502	0.00004	0.00257	0.00312	0.00772	0.05279	0.47600	0.02896	0.03347	0.04134	0.08689	0.03690	16.74700	1	0.625362	0.708617	-4.654894	0.304107	2.672362	0.274387
phon_R01_S33_5	112.23900	126.60900	104.09500	0.00472	0.00004	0.00238	0.00290	0.00715	0.05643	0.51700	0.03070	0.03530	0.04451	0.09211	0.02629	17.36600	1	0.640945	0.701404	-5.634576	0.306014	2.419253	0.209191
phon_R01_S33_6	116.15000	131.73100	109.81500	0.00381	0.00003	0.00181	0.00232	0.00542	0.03026	0.26700	0.01514	0.01812	0.02770	0.04543	0.01827	18.80100	1	0.624811	0.696049	-5.866357	0.233070	2.445646	0.184985
phon_R01_S34_1	170.36800	268.79600	79.54300	0.00571	0.00003	0.00232	0.00269	0.00696	0.03273	0.28100	0.01713	0.01964	0.02824	0.05139	0.02485	18.54000	1	0.677131	0.685057	-4.796845	0.397749	2.963799	0.277227
phon_R01_S34_2	208.08300	253.79200	91.80200	0.00757	0.00004	0.00428	0.00428	0.01285	0.06725	0.57100	0.04016	0.04003	0.04464	0.12047	0.04238	15.64800	1	0.606344	0.665945	-5.410336	0.288917	2.665133	0.231723
phon_R01_S34_3	198.45800	219.29000	148.69100	0.00376	0.00002	0.00182	0.00215	0.00546	0.03527	0.29700	0.02055	0.02076	0.02530	0.06165	0.01728	18.70200	1	0.606273	0.661735	-5.585259	0.310746	2.465528	0.209863
phon_R01_S34_4	202.80500	231.50800	86.23200	0.00370	0.00002	0.00189	0.00211	0.00568	0.01997	0.18000	0.01117	0.01177	0.01506	0.03350	0.02010	18.68700	1	0.536102	0.632631	-5.898673	0.213353	2.470746	0.189032
phon_R01_S34_5	202.54400	241.35000	164.16800	0.00254	0.00001	0.00100	0.00133	0.00301	0.02662	0.22800	0.01475	0.01558	0.02006	0.04426	0.01049	20.68000	1	0.497480	0.630409	-6.132663	0.220617	2.576563	0.159777
phon_R01_S34_6	223.36100	263.87200	87.63800	0.00352	0.00002	0.00169	0.00188	0.00506	0.02536	0.22500	0.01379	0.01478	0.01909	0.04137	0.01493	20.36600	1	0.566849	0.574282	-5.456811	0.345238	2.840556	0.232861
phon_R01_S35_1	169.77400	191.75900	151.45100	0.01568	0.00009	0.00863	0.00946	0.02589	0.08143	0.82100	0.03804	0.05426	0.08808	0.11411	0.07530	12.35900	1	0.561610	0.793509	-3.297668	0.414758	3.413649	0.457533
phon_R01_S35_2	183.52000	216.81400	161.34000	0.01466	0.00008	0.00849	0.00819	0.02546	0.06050	0.61800	0.02865	0.04101	0.06359	0.08595	0.06057	14.36700	1	0.478024	0.768974	-4.276605	0.355736	3.142364	0.336085
phon_R01_S35_3	188.62000	216.30200	165.98200	0.01719	0.00009	0.00996	0.01027	0.02987	0.07118	0.72200	0.03474	0.04580	0.06824	0.10422	0.08069	12.29800	1	0.552870	0.764036	-3.377325	0.335357	3.274865	0.418646
phon_R01_S35_4	202.63200	565.74000	177.25800	0.01627	0.00008	0.00919	0.00963	0.02756	0.07170	0.83300	0.03515	0.04265	0.06460	0.10546	0.07889	14.98900	1	0.427627	0.775708	-4.892495	0.262281	2.910213	0.270173
phon_R01_S35_5	186.69500	211.96100	149.44200	0.01872	0.00010	0.01075	0.01154	0.03225	0.05830	0.78400	0.02699	0.03714	0.06259	0.08096	0.10952	12.52900	1	0.507826	0.762726	-4.484303	0.340256	2.958815	0.301487
phon_R01_S35_6	192.81800	224.42900	168.79300	0.03107	0.00016	0.01800	0.01958	0.05401	0.11908	1.30200	0.05647	0.07940	0.13778	0.16942	0.21713	8.44100	1	0.625866	0.768320	-2.434031	0.450493	3.079221	0.527367
phon_R01_S35_7	198.11600	233.09900	174.47800	0.02714	0.00014	0.01568	0.01699	0.04705	0.08684	1.01800	0.04284	0.05556	0.08318	0.12851	0.16265	9.44900	1	0.584164	0.754449	-2.839756	0.356224	3.184027	0.454721
phon_R01_S37_1	121.34500	139.64400	98.25000	0.00684	0.00006	0.00388	0.00332	0.01164	0.02534	0.24100	0.01340	0.01399	0.02056	0.04019	0.04179	21.52000	1	0.566867	0.670475	-4.865194	0.246404	2.013530	0.168581
phon_R01_S37_2	119.10000	128.44200	88.83300	0.00692	0.00006	0.00393	0.00300	0.01179	0.02682	0.23600	0.01484	0.01405	0.02018	0.04451	0.04611	21.82400	1	0.651680	0.659333	-4.239028	0.175691	2.451130	0.247455
phon_R01_S37_3	117.87000	127.34900	95.65400	0.00647	0.00005	0.00356	0.00300	0.01067	0.03087	0.27600	0.01659	0.01804	0.02402	0.04977	0.02631	22.43100	1	0.628300	0.652025	-3.583722	0.207914	2.439597	0.206256
phon_R01_S37_4	122.33600	142.36900	94.79400	0.00727	0.00006	0.00415	0.00339	0.01246	0.02293	0.22300	0.01205	0.01289	0.01771	0.03615	0.03191	22.95300	1	0.611679	0.623731	-5.435100	0.230532	2.699645	0.220546
phon_R01_S37_5	117.96300	134.20900	100.75700	0.01813	0.00015	0.01117	0.00718	0.03351	0.04912	0.43800	0.02610	0.02161	0.02916	0.07830	0.10748	19.07500	1	0.630547	0.646786	-3.444478	0.303214	2.964568	0.261305
phon_R01_S37_6	126.14400	154.28400	97.54300	0.00975	0.00008	0.00593	0.00454	0.01778	0.02852	0.26600	0.01500	0.01581	0.02157	0.04499	0.03828	21.53400	1	0.635015	0.627337	-5.070096	0.280091	2.892300	0.249703
phon_R01_S39_1	127.93000	138.75200	112.17300	0.00605	0.00005	0.00321	0.00318	0.00962	0.03235	0.33900	0.01360	0.01650	0.03105	0.04079	0.02663	19.65100	1	0.654945	0.675865	-5.498456	0.234196	2.103014	0.216638
phon_R01_S39_2	114.23800	124.39300	77.02200	0.00581	0.00005	0.00299	0.00316	0.00896	0.04009	0.40600	0.01579	0.01994	0.04114	0.04736	0.02073	20.43700	1	0.653139	0.694571	-5.185987	0.259229	2.151121	0.244948
phon_R01_S39_3	115.32200	135.73800	107.80200	0.00619	0.00005	0.00352	0.00329	0.01057	0.03273	0.32500	0.01644	0.01722	0.02931	0.04933	0.02810	19.38800	1	0.577802	0.684373	-5.283009	0.226528	2.442906	0.238281
phon_R01_S39_4	114.55400	126.77800	91.12100	0.00651	0.00006	0.00366	0.00340	0.01097	0.03658	0.36900	0.01864	0.01940	0.03091	0.05592	0.02707	18.95400	1	0.685151	0.719576	-5.529833	0.242750	2.408689	0.220520
phon_R01_S39_5	112.15000	131.66900	97.52700	0.00519	0.00005	0.00291	0.00284	0.00873	0.01756	0.15500	0.00967	0.01033	0.01363	0.02902	0.01435	21.21900	1	0.557045	0.673086	-5.617124	0.184896	1.871871	0.212386
phon_R01_S39_6	102.27300	142.83000	85.90200	0.00907	0.00009	0.00493	0.00461	0.01480	0.02814	0.27200	0.01579	0.01553	0.02073	0.04736	0.03882	18.44700	1	0.671378	0.674562	-2.929379	0.396746	2.560422	0.367233
phon_R01_S42_1	236.20000	244.66300	102.13700	0.00277	0.00001	0.00154	0.00153	0.00462	0.02448	0.21700	0.01410	0.01426	0.01621	0.04231	0.00620	24.07800	0	0.469928	0.628232	-6.816086	0.172270	2.235197	0.119652
phon_R01_S42_2	237.32300	243.70900	229.25600	0.00303	0.00001	0.00173	0.00159	0.00519	0.01242	0.11600	0.00696	0.00747	0.00882	0.02089	0.00533	24.67900	0	0.384868	0.626710	-7.018057	0.176316	1.852402	0.091604
phon_R01_S42_3	260.10500	264.91900	237.30300	0.00339	0.00001	0.00205	0.00186	0.00616	0.02030	0.19700	0.01186	0.01230	0.01367	0.03557	0.00910	21.08300	0	0.440988	0.628058	-7.517934	0.160414	1.881767	0.075587
phon_R01_S42_4	197.56900	217.62700	90.79400	0.00803	0.00004	0.00490	0.00448	0.01470	0.02177	0.18900	0.01279	0.01272	0.01439	0.03836	0.01337	19.26900	0	0.372222	0.725216	-5.736781	0.164529	2.882450	0.202879
phon_R01_S42_5	240.30100	245.13500	219.78300	0.00517	0.00002	0.00316	0.00283	0.00949	0.02018	0.21200	0.01176	0.01191	0.01344	0.03529	0.00965	21.02000	0	0.371837	0.646167	-7.169701	0.073298	2.266432	0.100881
phon_R01_S42_6	244.99000	272.21000	239.17000	0.00451	0.00002	0.00279	0.00237	0.00837	0.01897	0.18100	0.01084	0.01121	0.01255	0.03253	0.01049	21.52800	0	0.522812	0.646818	-7.304500	0.171088	2.095237	0.096220
phon_R01_S43_1	112.54700	133.37400	105.71500	0.00355	0.00003	0.00166	0.00190	0.00499	0.01358	0.12900	0.00664	0.00786	0.01140	0.01992	0.00435	26.43600	0	0.413295	0.756700	-6.323531	0.218885	2.193412	0.160376
phon_R01_S43_2	110.73900	113.59700	100.13900	0.00356	0.00003	0.00170	0.00200	0.00510	0.01484	0.13300	0.00754	0.00950	0.01285	0.02261	0.00430	26.55000	0	0.369090	0.776158	-6.085567	0.192375	1.889002	0.174152
phon_R01_S43_3	113.71500	116.44300	96.91300	0.00349	0.00003	0.00171	0.00203	0.00514	0.01472	0.13300	0.00748	0.00905	0.01148	0.02245	0.00478	26.54700	0	0.380253	0.766700	-5.943501	0.192150	1.852542	0.179677
phon_R01_S43_4	117.00400	144.46600	99.92300	0.00353	0.00003	0.00176	0.00218	0.00528	0.01657	0.14500	0.00881	0.01062	0.01318	0.02643	0.00590	25.44500	0	0.387482	0.756482	-6.012559	0.229298	1.872946	0.163118
phon_R01_S43_5	115.38000	123.10900	108.63400	0.00332	0.00003	0.00160	0.00199	0.00480	0.01503	0.13700	0.00812	0.00933	0.01133	0.02436	0.00401	26.00500	0	0.405991	0.761255	-5.966779	0.197938	1.974857	0.184067
phon_R01_S43_6	116.38800	129.03800	108.97000	0.00346	0.00003	0.00169	0.00213	0.00507	0.01725	0.15500	0.00874	0.01021	0.01331	0.02623	0.00415	26.14300	0	0.361232	0.763242	-6.016891	0.109256	2.004719	0.174429
phon_R01_S44_1	151.73700	190.20400	129.85900	0.00314	0.00002	0.00135	0.00162	0.00406	0.01469	0.13200	0.00728	0.00886	0.01230	0.02184	0.00570	24.15100	1	0.396610	0.745957	-6.486822	0.197919	2.449763	0.132703
phon_R01_S44_2	148.79000	158.35900	138.99000	0.00309	0.00002	0.00152	0.00186	0.00456	0.01574	0.14200	0.00839	0.00956	0.01309	0.02518	0.00488	24.41200	1	0.402591	0.762508	-6.311987	0.182459	2.251553	0.160306
phon_R01_S44_3	148.14300	155.98200	135.04100	0.00392	0.00003	0.00204	0.00231	0.00612	0.01450	0.13100	0.00725	0.00876	0.01263	0.02175	0.00540	23.68300	1	0.398499	0.778349	-5.711205	0.240875	2.845109	0.192730
phon_R01_S44_4	150.44000	163.44100	144.73600	0.00396	0.00003	0.00206	0.00233	0.00619	0.02551	0.23700	0.01321	0.01574	0.02148	0.03964	0.00611	23.13300	1	0.352396	0.759320	-6.261446	0.183218	2.264226	0.144105
phon_R01_S44_5	148.46200	161.07800	141.99800	0.00397	0.00003	0.00202	0.00235	0.00605	0.01831	0.16300	0.00950	0.01103	0.01559	0.02849	0.00639	22.86600	1	0.408598	0.768845	-5.704053	0.216204	2.679185	0.197710
phon_R01_S44_6	149.81800	163.41700	144.78600	0.00336	0.00002	0.00174	0.00198	0.00521	0.02145	0.19800	0.01155	0.01341	0.01666	0.03464	0.00595	23.00800	1	0.329577	0.757180	-6.277170	0.109397	2.209021	0.156368
phon_R01_S49_1	117.22600	123.92500	106.65600	0.00417	0.00004	0.00186	0.00270	0.00558	0.01909	0.17100	0.00864	0.01223	0.01949	0.02592	0.00955	23.07900	0	0.603515	0.669565	-5.619070	0.191576	2.027228	0.215724
phon_R01_S49_2	116.84800	217.55200	99.50300	0.00531	0.00005	0.00260	0.00346	0.00780	0.01795	0.16300	0.00810	0.01144	0.01756	0.02429	0.01179	22.08500	0	0.663842	0.656516	-5.198864	0.206768	2.120412	0.252404
phon_R01_S49_3	116.28600	177.29100	96.98300	0.00314	0.00003	0.00134	0.00192	0.00403	0.01564	0.13600	0.00667	0.00990	0.01691	0.02001	0.00737	24.19900	0	0.598515	0.654331	-5.592584	0.133917	2.058658	0.214346
phon_R01_S49_4	116.55600	592.03000	86.22800	0.00496	0.00004	0.00254	0.00263	0.00762	0.01660	0.15400	0.00820	0.00972	0.01491	0.02460	0.01397	23.95800	0	0.566424	0.667654	-6.431119	0.153310	2.161936	0.120605
phon_R01_S49_5	116.34200	581.28900	94.24600	0.00267	0.00002	0.00115	0.00148	0.00345	0.01300	0.11700	0.00631	0.00789	0.01144	0.01892	0.00680	25.02300	0	0.528485	0.663884	-6.359018	0.116636	2.152083	0.138868
phon_R01_S49_6	114.56300	119.16700	86.64700	0.00327	0.00003	0.00146	0.00184	0.00439	0.01185	0.10600	0.00557	0.00721	0.01095	0.01672	0.00703	24.77500	0	0.555303	0.659132	-6.710219	0.149694	1.913990	0.121777
phon_R01_S50_1	201.77400	262.70700	78.22800	0.00694	0.00003	0.00412	0.00396	0.01235	0.02574	0.25500	0.01454	0.01582	0.01758	0.04363	0.04441	19.36800	0	0.508479	0.683761	-6.934474	0.159890	2.316346	0.112838
phon_R01_S50_2	174.18800	230.97800	94.26100	0.00459	0.00003	0.00263	0.00259	0.00790	0.04087	0.40500	0.02336	0.02498	0.02745	0.07008	0.02764	19.51700	0	0.448439	0.657899	-6.538586	0.121952	2.657476	0.133050
phon_R01_S50_3	209.51600	253.01700	89.48800	0.00564	0.00003	0.00331	0.00292	0.00994	0.02751	0.26300	0.01604	0.01657	0.01879	0.04812	0.01810	19.14700	0	0.431674	0.683244	-6.195325	0.129303	2.784312	0.168895
phon_R01_S50_4	174.68800	240.00500	74.28700	0.01360	0.00008	0.00624	0.00564	0.01873	0.02308	0.25600	0.01268	0.01365	0.01667	0.03804	0.10715	17.88300	0	0.407567	0.655683	-6.787197	0.158453	2.679772	0.131728
phon_R01_S50_5	198.76400	396.96100	74.90400	0.00740	0.00004	0.00370	0.00390	0.01109	0.02296	0.24100	0.01265	0.01321	0.01588	0.03794	0.07223	19.02000	0	0.451221	0.643956	-6.744577	0.207454	2.138608	0.123306
phon_R01_S50_6	214.28900	260.27700	77.97300	0.00567	0.00003	0.00295	0.00317	0.00885	0.01884	0.19000	0.01026	0.01161	0.01373	0.03078	0.04398	21.20900	0	0.462803	0.664357	-5.724056	0.190667	2.555477	0.148569
