# Supplementary material for: A comprehensive secure system enabling healthcare 5.0 using federated learning, intrusion detection and blockchain
Source: PeerJ Comput Sci. 2024 Jan 10;10:e1778. doi: 10.7717/peerj-cs.1778 (PMC10803090; doi:10.7717/peerj-cs.1778)
Supplement: Supplemental Information 2 — Code in Python Language for the Analysis of the Parkinson’s Disease Dataset used in this study for the proposed model. [file peerj-cs-10-1778-s002.zip]

Archive with 6 entries (5 files):
- Code/
- Code/lg_clf.pkl
- Code/nb_clf.pkl
- Code/Parkinsons Dataset Code Dataset.py
- Code/svm_clf.pkl
- Code/xgb_clf.pkl
