# Supplementary material for: A comprehensive secure system enabling healthcare 5.0 using federated learning, intrusion detection and blockchain
Source: PeerJ Comput Sci. 2024 Jan 10;10:e1778. doi: 10.7717/peerj-cs.1778 (PMC10803090; doi:10.7717/peerj-cs.1778)
Supplement: Supplemental Information 2 — Code in Python Language for the Analysis of the Parkinson’s Disease Dataset used in this study for the proposed model. [file peerj-cs-10-1778-s002.zip › Code/Parkinsons Dataset Code Dataset.py]

# Importing Libraries
import requests
import pandas as pd
from imblearn.over_sampling import SMOTE
import seaborn as sns
import matplotlib.pyplot as plt

from sklearn.preprocessing import MinMaxScaler
from sklearn.model_selection import train_test_split
from sklearn.model_selection import GridSearchCV
from sklearn.ensemble import RandomForestClassifier
from sklearn.tree import DecisionTreeClassifier
from sklearn.linear_model import LogisticRegression
from sklearn.neighbors import KNeighborsClassifier
from sklearn import svm
from sklearn.svm import SVC
from sklearn.naive_bayes import GaussianNB as Naive_Bayes
from sklearn import metrics
from sklearn.metrics import classification_report
from sklearn.metrics import confusion_matrix
from sklearn.metrics import accuracy_score
from sklearn.model_selection import cross_val_score
from sklearn.datasets import make_classification
from sklearn.metrics import plot_confusion_matrix
from xgboost import XGBClassifier
from sklearn.externals import joblib

from IPython.display import display

# URL For Data Files
url_string = 'https://archive.ics.uci.edu/ml/machine-learning-databases/parkinsons/parkinsons.data'
# Downloading Content From URL & Storing Into Local File
url_content = requests.get(url_string).content
with open('data.csv', 'wb') as data_file:
  data_file.write(url_content)
  # Reading Data Into Pandas Dataframe
df = pd.read_csv('data.csv')
# Exploring Dataset Content
df.head()

df.tail()

print('Total Features :', df.shape[1])
print('Total Tuples: ', df.shape[0])
# Dropping The Name Column
df.drop(['name'], axis=1, inplace=True)
print('Total Features :', df.shape[1])
print('Total Tuples : ', df.shape[0])
# Exploring Information About Dataframe
df.info()

df.describe()
df['status'] = df['status'].astype('uint8')
# Checking For Missing Values In Dataset
df.isna().sum()

clf = DecisionTreeClassifier()
clf.fit(X_train, y_train)
predDT = clf.predict(X_test)

print(classification_report(y_test, predDT))
param_grid = { 
    'max_features': ['auto', 'sqrt', 'log2'],
    'max_depth' :range(1,10),
    'random_state':range(30,210,30),
    'criterion' :['gini', 'entropy']
}
CV_dt = GridSearchCV(estimator=clf, param_grid=param_grid, cv= 5)
CV_dt.fit(X_train, y_train)

CV_dt.best_params_
dt1=DecisionTreeClassifier(random_state=120, max_features='auto', max_depth=6, criterion='entropy')
dt1.fit(X_train, y_train)
predDT = dt1.predict(X_test) 
print(classification_report(y_test, predDT))

plot_confusion_matrix(dt1, X_test, y_test, cmap=plt.cm.Blues) 
plt.title('Confusion matrix for the Model', y=1.1)
plt.show()

y_pred_proba = dt1.predict_proba(X_test)[::,1]
fpr, tpr, _ = metrics.roc_curve(y_test,  y_pred_proba)
auc = metrics.roc_auc_score(y_test, y_pred_proba)
plt.plot(fpr,tpr,label="data 1, auc="+str(auc))
plt.legend(loc=4)
plt.show()

# Dumping Decision Tree Classifier
joblib.dump(dt1, 'dt_clf.pkl')

logmodel = LogisticRegression()
logmodel.fit(X_train, y_train)
predlog = logmodel.predict(X_test)

print(classification_report(y_test, predlog))
print("Confusion Matrix:")
confusion_matrix(y_test, predlog)

plot_confusion_matrix(logmodel, X_test, y_test, cmap=plt.cm.Blues) 
plt.title('Logistic Regression CMatrix', y=1.1)
plt.show()

y_pred_proba = logmodel.predict_proba(X_test)[::,1]
fpr, tpr, _ = metrics.roc_curve(y_test,  y_pred_proba)
auc = metrics.roc_auc_score(y_test, y_pred_proba)
plt.plot(fpr,tpr,label="data 1, auc="+str(auc))
plt.legend(loc=4)
plt.show()

# Dumping Logistic Regression Model
joblib.dump(logmodel, 'lg_clf.pkl')


#Create a svm Classifier
clf = svm.SVC(kernel='linear') # Linear Kernel

#Train the model using the training sets
clf.fit(X_train, y_train)

#Predict the response for test dataset
y_pred = clf.predict(X_test)

# Model Accuracy: how often is the classifier correct?
print("Accuracy Set:",metrics.accuracy_score(y_test, y_pred))

X_pred = clf.predict(X_train)
print("Accuracy Training Set:",metrics.accuracy_score(y_train, X_pred))

param_grid = {'kernel':['linear','rbf','poly'],'C': [0.5, 1, 10, 100],  
              'gamma': [1, 0.1, 0.01, 0.001, 0.0001]}

grid_SVC = GridSearchCV(svm.SVC(), param_grid, scoring='f1', verbose = 3)
grid_SVC.fit(X_train, y_train)

# print best parameter after tuning 
print("\nParameter Grid: ", grid_SVC.best_params_)

# print how our model looks after hyper-parameter tuning
print("\n", grid_SVC.best_estimator_)

predSVC = grid_SVC.predict(X_test) 
  
# print classification report 
print("\n", classification_report(y_test, predSVC)) 

plot_confusion_matrix(grid_SVC, X_test, y_test, cmap=plt.cm.Blues) 
plt.title('Confusion matrix for SVM', y=1.1)
plt.show()

fpr, tpr, _ = metrics.roc_curve(y_test,  predSVC)
auc = metrics.roc_auc_score(y_test, predSVC)
plt.plot(fpr,tpr,label="data 1, auc="+str(auc))
plt.legend(loc=4)
plt.show()

# Dumping SVM Classifier
joblib.dump(grid_SVC, 'svm_clf.pkl')


# Naive Bayes

gnb = Naive_Bayes()
gnb.fit(X_train, y_train)
predgnb = gnb.predict(X_test)

print(classification_report(y_test, predgnb))
print("Confusion Matrix for the Naive Bayes:")
confusion_matrix(y_test, predgnb)

# scores -check how efficiently labels are predicted
accuracy_testing = accuracy_score(y_test, predgnb)
print("Accuracy % :",accuracy_testing*100)

plot_confusion_matrix(gnb, X_test, y_test, cmap=plt.cm.Blues) 
plt.title('CMatrix Naive Byes', y=1.1)
plt.show()

y_pred_proba = gnb.predict_proba(X_test)[::,1]
fpr, tpr, _ = metrics.roc_curve(y_test,  y_pred_proba)
auc = metrics.roc_auc_score(y_test, y_pred_proba)
plt.plot(fpr,tpr,label="data 1, auc="+str(auc))
plt.legend(loc=4)
plt.show()

# Dumping Naive Bayes Classifier
joblib.dump(gnb, 'nb_clf.pkl')


# Defining Parameter Dictionary
param_dict = {'max_depth': range(4,8), 'eta' : [0.1, 0.2, 0.3, 0.4, 0.5],
              'reg_lambda' : [0.8, 0.9, 1, 1.1, 1.2],
              'random_state': [300, 600, 900]}


clf = GridSearchCV(XGBClassifier(), param_grid = param_dict,
                   scoring = 'f1', cv = 3, verbose = 1)
clf.fit(X_train, y_train)

print('Good Score Values :', clf.best_score_)
print('Fine Parameters :', clf.best_params_)

# Extracting Best Classifier From GridSearchCV
xgb_clf = clf.best_estimator_

# Evaluating Performance on Train Set
pred = xgb_clf.predict(X_train)
print('For Train Set')
print('Accuracy :', metrics.accuracy_score(y_train, pred))
print('Precision :', metrics.precision_score(y_train, pred))
print('Recall :', metrics.recall_score(y_train, pred))
print('R2 Score :', metrics.r2_score(y_train, pred))

# Evaluating Performance on Train Set
# Evaluating Performance on Train Set
predXGB = xgb_clf.predict(X_test)
print('For Test Set')
print('Accuracy :', metrics.accuracy_score(y_test, predXGB))
print('Precision :', metrics.precision_score(y_test, predXGB))
print('Recall :', metrics.recall_score(y_test, predXGB))
print('R2 Score :', metrics.r2_score(y_test, predXGB))

plot_confusion_matrix(xgb_clf, X_test, y_test, cmap=plt.cm.Blues) 
plt.title('Confusion matrix for XGBoost Algorithm', y=1.1)
plt.show()

# Dumping XGBoost Classifier
joblib.dump(xgb_clf, 'xgb_clf.pkl')

from sklearn.metrics import precision_score,recall_score ,accuracy_score, f1_score, r2_score, log_loss

chart = {
        'Metric':["Accuracy", "F1-Score", "Recall", "Precision", "R2-Score"],
        'DT':[accuracy_score(y_test, predDT), f1_score(y_test, predDT), recall_score(y_test, predDT), precision_score(y_test, predDT), r2_score(y_test, predDT)],
        'RF':[accuracy_score(y_test, predRFC), f1_score(y_test, predRFC), recall_score(y_test, predRFC), precision_score(y_test, predRFC), r2_score(y_test, predRFC)],
        'LR':[accuracy_score(y_test, predlog), f1_score(y_test, predlog), recall_score(y_test, predlog), precision_score(y_test, predlog), r2_score(y_test, predlog)],
        'SVM':[accuracy_score(y_test, predSVC), f1_score(y_test, predSVC), recall_score(y_test, predSVC), precision_score(y_test, predSVC), r2_score(y_test, predSVC)],
        'NB':[accuracy_score(y_test, predgnb), f1_score(y_test, predgnb), recall_score(y_test, predgnb), precision_score(y_test, predgnb), r2_score(y_test, predgnb)],
        'KNN':[accuracy_score(y_test, predKNN), f1_score(y_test, predKNN), recall_score(y_test, predKNN), precision_score(y_test, predKNN), r2_score(y_test, predKNN)],
        'XGB':[accuracy_score(y_test, predXGB), f1_score(y_test, predXGB), recall_score(y_test, predXGB), precision_score(y_test, predXGB), r2_score(y_test, predXGB)]
}
chart = pd.DataFrame(chart)
display(chart)
